# Supplementary material for: Amino Acid-Based Hydrophobic Cryogels for Efficient Methylene Blue Removal: A Reusable and Eco-Friendly Approach to Dye-Contaminated Wastewater Treatment
Source: Gels. 2025 May 30;11(6):411. doi: 10.3390/gels11060411 (PMC12191696; doi:10.3390/gels11060411)
Supplement: Supplementary file 1 [file gels-11-00411-s001.zip]

Archive with 1 entries (1 files):
- gels-3653971-supplementary.pdf
